# Supplementary material for: Downregulation of NAD Kinase Expression in β‐Cells Contributes to the Aging‐Associated Decline in Glucose‐Stimulated Insulin Secretion
Source: Aging Cell. 2025 Mar 5;24(4):e70037. doi: 10.1111/acel.70037 (PMC11984695; doi:10.1111/acel.70037)
Supplement: Supplementary file 2 — Data S2. [file ACEL-24-e70037-s002.xlsx]

## Sheet: NADK KD OPLSDA list
							NC 60min		NC 30min		NC 20min		NC 12min		NC 6min		NC 2min		NC 0min		NADK KD 60min		NADK KD 30min		NADK KD 20min		NADK KD 12min		NADK KD 6min		NADK KD 2min		NADK KD 0min
NAME	HMDB	PubChem	ChEBI	KEGG	METLIN	SMILES	Mean	SD	Mean	SD	Mean	SD	Mean	SD	Mean	SD	Mean	SD	Mean	SD	Mean	SD	Mean	SD	Mean	SD	Mean	SD	Mean	SD	Mean	SD	Mean	SD
myo-Inositol 1,3,4,5,6-pentakisphosphate	HMDB0003529	NA	16322	C01284	NA	O[C@@H]1[C@H](OP(O)(O)=O)[C@@H](OP(O)(O)=O)[C@H](OP(O)(O)=O)[C@@H](OP(O)(O)=O)[C@@H]1OP(O)(O)=O	400685	86480.1	880543	112971	759822	133969	1.16401e+06	127112	497048	68169.9	266961	66944	276311	62248.3	323751	54195	424132	143316	469048	73273.1	886638	90018.2	140841	32657.5	608335	171635	515984	47728.6
AICAR	HMDB0001517	65110	18406	C04677	6294	NC(=O)C1=C(N)N(C=N1)[C@@H]1O[C@H](COP(O)(O)=O)[C@@H](O)[C@H]1O	24.8963	31.9825	83.6479	74.9214	6798.2	866.524	11580.9	2402.1	11860	2192.65	5894.85	351.613	30.9917	53.6793	126.689	138.054	4320.04	146.707	12084.8	3643.45	7697.12	1071.74	37609	240.817	8285.72	1594.75	72.3277	125.275
Adenine	HMDB0000034	190	16708	C00147	85	NC1=C2NC=NC2=NC=N1	383166	26725.8	278887	68781	279696	26967.7	309752	16185.5	320340	32595.9	318253	42129	609003	24401.9	406135	19251.3	381054	24520.3	284672	14437.8	273032	21653.4	369707	32214.2	296161	16278.6	564174	12031
Adenosine monophosphate	HMDB0000045	6083	16027	C00020	5111	NC1=C2N=CN([C@@H]3O[C@H](COP(O)(O)=O)[C@@H](O)[C@H]3O)C2=NC=N1	523695	19919.6	425391	86038.9	402165	32460	400803	27397.8	377827	40481.5	329706	39126.5	1.09492e+06	36557.2	663346	79733.4	655154	37664.1	475451	28447.5	363998	22837.3	470678	63707.5	339806	28442.1	1.07725e+06	57482
S-Nitrosoglutathione	HMDB0004645	104858	50091	NA	NA	N[C@@H](CCC(=O)N[C@@H](CSN=O)C(=O)NCC(O)=O)C(O)=O	33131.3	6414.77	49442.2	9105.01	40534.3	644.113	31944.8	10020	54276.8	4771.22	27061.8	3864.78	19672.9	4415.95	33753.4	2691.2	27749.5	3709.76	76546.3	17677.8	37505.3	10404.3	15870.6	2068.14	26483.7	6309.5	21122.5	7215.41
Glycerophosphocholine	HMDB0000086	657272	16870	C00670	370	C[N+](C)(C)CCOP([O-])(=O)OC[C@H](O)CO	9.66534e+06	490013	7.8821e+06	1.37048e+06	7.8619e+06	277894	9.46794e+06	699749	1.05565e+07	563243	8.79173e+06	474211	7.36961e+06	361884	9.18091e+06	448876	8.78287e+06	541308	7.04172e+06	348430	8.22352e+06	444383	1.00111e+07	774044	7.5486e+06	206828	6.84157e+06	178406
Cytidine	HMDB0000089	6175	17562	C00475	3376	NC1=NC(=O)N(C=C1)[C@@H]1O[C@H](CO)[C@@H](O)[C@H]1O	5.30577e+06	240736	6.63504e+06	389964	6.54075e+06	313837	6.46743e+06	476403	6.43084e+06	436258	6.17319e+06	94884.1	5.51956e+06	627720	5.31314e+06	126189	5.61696e+06	437704	5.30073e+06	236133	6.25968e+06	398933	5.22821e+06	289901	5.75928e+06	537571	5.64695e+06	737183
Citric acid	HMDB0000094	311	30769	C00158	124	OC(=O)CC(O)(CC(O)=O)C(O)=O	1.17718e+06	38354.7	1.40766e+06	83253.4	1.53499e+06	55515.2	1.64239e+06	108865	1.43308e+06	83774.4	1.12071e+06	24667.9	305206	20196	1.2388e+06	42216.2	1.3788e+06	25559.6	1.43876e+06	29345.2	1.71307e+06	55317.7	1.39764e+06	40354.2	1.08005e+06	41852.8	300280	28776.1
Choline	HMDB0000097	305	15354	C00114	56	C[N+](C)(C)CCO	1.62954e+06	68550.7	1.34716e+06	215060	1.33329e+06	37764.9	1.54846e+06	171495	1.77012e+06	84444	1.46583e+06	70825.5	1.23813e+06	51719.6	1.53801e+06	91874.4	1.47504e+06	80653.8	1.19697e+06	45824	1.36763e+06	72008.1	1.66228e+06	121942	1.27256e+06	26428.9	1.14533e+06	20929.7
D-Glucose	HMDB0000122	5793	15903	C00031	133	OC[C@H]1O[C@@H](O)[C@H](O)[C@@H](O)[C@@H]1O	146255	29950.7	72052.8	15338.7	58590.3	10911.2	71182.5	13891	95693.3	15920.8	58189.4	19519.9	65.2868	59.9649	166668	9731.18	164501	27876.3	90534.1	9563.11	66035.5	12590.7	196758	13398.5	73866.2	8727.77	30.6941	35.5321
Phosphoribosyl-AMP	HMDB0012276	11988267	18374	C02741	NA	O[C@@H]1[C@@H](COP(O)(O)=O)O[C@H]([C@@H]1O)N1C=NC2=C1N=CN([C@@H]1O[C@H](COP(O)(O)=O)[C@@H](O)[C@H]1O)C2=N	209146	10010	180917	12506.8	581932	53744.8	568419	51814.9	285399	34514.3	220005	26269.2	248968	27862.3	233433	14142.7	175091	21686.6	264544	32587.2	380375	36475.2	211983	28859.6	238206	30473.3	234068	35031.3
Glutathione	HMDB0000125	124886	16856	C00051	44	N[C@@H](CCC(=O)N[C@@H](CS)C(=O)NCC(O)=O)C(O)=O	7.21922e+06	159018	6.92349e+06	2.04078e+06	6.49238e+06	86320.2	7.5765e+06	175119	8.91775e+06	308201	8.34533e+06	1.03058e+06	5.46694e+06	139624	7.48626e+06	105149	9.07487e+06	201769	7.15966e+06	161478	8.81399e+06	101476	1.09446e+07	546720	8.51055e+06	36634.2	5.61766e+06	89102.5
Hypoxanthine	HMDB0000157	790	17368	C00262	83	OC1=NC=NC2=C1NC=N2	35966	1817.1	39996.8	3012.48	41476.2	2299.88	33222.8	1983.54	65992.3	448.645	88692.4	9697.45	147357	5746.72	36506.5	882.485	44625.8	2526.42	36251.8	1295.76	27518.4	665.895	64865.3	2995.24	84536.6	2058.32	140826	1126.57
Inosinic acid	HMDB0000175	8582	17202	C00130	5196	O[C@@H]1[C@@H](COP(O)(O)=O)O[C@H]([C@@H]1O)N1C=NC2=C1N=CNC2=O	68341.1	4749.61	98050.1	9448.27	123770	7417.18	57846.1	8488.72	142826	7113.69	295398	9902.19	629550	47825.4	81364.3	6163.27	108253	7762.87	105786	7829.74	64582.8	3646.36	135369	9825.98	322689	7563.88	623713	23511.2
Taurine	HMDB0000251	1123	15891	C00245	31	NCCS(O)(=O)=O	1.67071e+06	55112.9	2.25591e+06	170163	2.20793e+06	100233	1.88762e+06	116404	1.9923e+06	118452	1.76528e+06	34057.2	1.59943e+06	82347.1	1.57811e+06	65005.6	1.49114e+06	107688	2.26527e+06	99800.3	1.80995e+06	60832.4	1.38566e+06	18433.7	1.52403e+06	46196.7	1.49139e+06	75825.5
Pyroglutamic acid	HMDB0000267	7405	18183	C01879	3251	OC(=O)[C@@H]1CCC(=O)N1	358081	20028.9	384844	35499.9	483341	16840.9	790618	28074.5	726602	32119.5	339038	52010.4	578806	14899.1	333790	9417.69	405061	27618.5	357425	8170.87	485257	15041.7	654464	36348.8	299684	9780.27	540100	15727
Uridine triphosphate	HMDB0000285	6133	15713	C00075	5277	O[C@H]1[C@@H](O)[C@@H](O[C@@H]1COP(O)(=O)OP(O)(=O)OP(O)(O)=O)N1C=CC(=O)NC1=O	782170	10943.4	350081	18795.5	444806	8946.14	439555	38290.3	566794	15829.9	593050	42425.6	564845	39430.4	705032	32932.4	629461	82899.4	756885	39473.8	385321	32313.4	835088	30832.5	529015	45227.6	525268	40231.3
Uridine diphosphate glucose	HMDB0000286	8629	46229	C00029	5278	OC[C@H]1O[C@H](OP(O)(=O)OP(O)(=O)OC[C@H]2O[C@H]([C@H](O)[C@@H]2O)N2C=CC(=O)NC2=O)[C@H](O)[C@@H](O)[C@@H]1O	638234	10216.3	352941	13029.8	220645	8427.96	283209	9634.82	182149	11383	134106	9136.16	11666.6	1046.9	658727	15307.5	319826	26966.5	198262	8202.14	283883	13571.7	148996	9100.19	114890	6041.37	11578.4	1974.64
Uridine 5'-monophosphate	HMDB0000288	6030	16695	C00105	NA	O[C@H]1[C@@H](O)[C@@H](O[C@@H]1COP(O)(O)=O)N1C=CC(=O)NC1=O	182974	13176.8	355474	38384.2	267270	3553.24	213979	8851.86	87393.4	5581.31	118575	11410.7	416439	56106.7	358621	42490.6	275460	30998.6	447310	64476.1	336736	39812.2	78436.4	15344.8	498161	73205.1	621585	32350.6
Uridine diphosphate-N-acetylglucosamine	HMDB0000290	445675	16264	C00043	5281	CC(=O)N[C@@H]1[C@@H](O)[C@H](O)[C@@H](CO)O[C@@H]1OP(O)(=O)OP(O)(=O)OC[C@H]1O[C@H]([C@H](O)[C@@H]1O)N1C=CC(=O)NC1=O	2.75175e+07	1.69044e+06	2.95642e+07	950501	2.74133e+07	696105	3.07558e+07	617629	3.20105e+07	1.77573e+06	3.04702e+07	843479	3.22504e+07	821368	2.91441e+07	1.73708e+06	3.28498e+07	2.21117e+06	2.45538e+07	823817	2.97173e+07	2.27657e+06	3.27624e+07	3.60351e+06	2.80058e+07	2.63698e+06	2.94867e+07	3.44359e+06
Uridine 5'-diphosphate	HMDB0000295	6031	17659	C00015	NA	O[C@H]1[C@@H](O)[C@@H](O[C@@H]1COP(O)(=O)OP(O)(O)=O)N1C=CC(=O)NC1=O	1.75108e+06	336532	2.90335e+06	670635	2.26028e+06	779232	2.0346e+06	504249	1.48566e+06	573326	2.38962e+06	799101	1.76436e+06	319493	2.30729e+06	824074	2.39852e+06	369405	2.10732e+06	478004	2.90125e+06	527897	1.69096e+06	432720	2.65518e+06	262119	2.67437e+06	611574
3-Furoic acid	HMDB0000444	10268	30846	NA	5433	OC(=O)C1=COC=C1	485104	20429.7	604001	32898.4	659452	30796.6	716340	42584.7	612259	33610	479597	12719.1	136349	7714.57	518997	11733.6	596600	22113.5	609153	19973.7	739893	22088	595812	13964.5	464634	26232.1	132209	13434.9
Gluconic acid	HMDB0000625	10690	33198	C00257	345	OC[C@@H](O)[C@@H](O)[C@H](O)[C@@H](O)C(O)=O	78281.5	1504.15	86109.9	4539.42	83767	6997.06	86645.5	7071.06	84948.1	964.962	67359.9	1128.31	43544.5	3473.31	86987.9	1203.51	75881.8	3778.23	79626.8	4579.43	100928	1042.79	73476.8	2824.32	65671.9	4349.92	43631.8	4411.17
Malic acid	HMDB0000156	222656	30797	C00149	NA	O[C@@H](CC(O)=O)C(O)=O	65731.7	2284.97	73609.3	6090.26	79968.3	6196.8	129964	12448.4	102179	7801.1	75979.2	3072.12	3061.84	122.233	78276.7	2073.85	72332	4037.97	83978.7	1235.92	134386	6584.2	116773	1613.96	72589.1	2975.22	4691.03	1321.43
NAD	HMDB0000902	5892	44215	C00003	5858	NC(=O)C1=C[N+](=CC=C1)[C@@H]1O[C@H](COP([O-])(=O)OP(O)(=O)OC[C@H]2O[C@H]([C@H](O)[C@@H]2O)N2C=NC3=C2N=CN=C3N)[C@@H](O)[C@H]1O	3.51011e+06	129942	2.77312e+06	854212	2.50118e+06	57003.3	2.9338e+06	101180	3.38754e+06	103349	3.10835e+06	474764	3.02321e+06	143410	3.31622e+06	73900.4	3.48344e+06	56200.3	2.4578e+06	80258.9	2.67189e+06	22985.2	3.73632e+06	157383	2.94397e+06	66721	2.79838e+06	62872.3
Guanosine diphosphate mannose	HMDB0001163	18396	15820	C00096	6045	NC1=NC2=C(N=CN2[C@@H]2O[C@H](COP(O)(=O)OP(O)(=O)O[C@H]3O[C@H](CO)[C@@H](O)[C@H](O)[C@@H]3O)[C@@H](O)[C@H]2O)C(=O)N1	225290	8283.56	269383	10527	266707	19002.6	235420	18088.7	117518	8149.7	50324.2	3475.65	0	0	259542	1306.31	302926	28614.3	178871	16902.4	250432	11480.4	103749	8561.21	33487	1733.08	142.107	246.137
Guanosine diphosphate	HMDB0001201	8977	17552	C00035	6077	NC1=NC2=C(N=CN2[C@@H]2O[C@H](COP(O)(=O)OP(O)(O)=O)[C@@H](O)[C@H]2O)C(=O)N1	355200	60070.8	359646	50842.9	323948	43966.4	338058	73349.8	232761	34351.4	201008	40084.8	443081	72379.7	458940	26151.1	436852	38886	319465	44002.4	356669	49753.7	195797	16825.6	193506	22811.1	530740	69236.2
ADP	HMDB0001341	6022	16761	C00008	6175	NC1=NC=NC2=C1N=CN2[C@@H]1O[C@H](COP(O)(=O)OP(O)(O)=O)[C@@H](O)[C@H]1O	4.85449e+06	252636	7.96782e+06	262723	7.18107e+06	416097	6.54769e+06	477893	4.11629e+06	473770	4.217e+06	404094	8.06716e+06	398080	6.28693e+06	138086	7.10623e+06	617955	8.0806e+06	545181	8.79971e+06	381537	3.30713e+06	238928	5.47912e+06	402679	9.05232e+06	596216
Guanosine monophosphate	HMDB0001397	6804	17345	C00144	6216	NC1=NC2=C(N=CN2[C@@H]2O[C@H](COP(O)(O)=O)[C@@H](O)[C@H]2O)C(=O)N1	73227.2	3719.85	59198.1	4038.99	63069.6	2419.37	32677.2	3187.94	35174.3	1415.83	71130.2	2998.93	206808	24218.8	110647	11352.6	86697.4	12714.6	78760.2	5613.99	41141.8	3609	58818.1	4680.45	95339.5	5930.44	233124	12350.6
Citicoline	HMDB0001413	13805	49086	C00307	6229	C[N+](C)(C)CCOP(O)(=O)OP(O)(=O)OC[C@H]1O[C@H]([C@H](O)[C@@H]1O)N1C=CC(N)=NC1=O	8892.12	1170.47	21723.1	1778.2	23398.4	1347.03	25673.4	3054.48	100505	4190.36	167486	10565	251960	15751.1	9576.08	2099.23	10926.1	1462.12	14114	1202.66	27645.6	1481.92	51569.2	4223.54	135694	9013.61	225942	13506.3
Phosphorylcholine	HMDB0001565	1014	18132	C00588	6326	C[N+](C)(C)CCOP(O)(O)=O	1.11895e+07	357321	1.27006e+07	464008	1.1697e+07	417874	1.23142e+07	253943	1.34011e+07	1.20583e+06	1.2122e+07	253048	9.9068e+06	470610	1.00514e+07	231083	1.00589e+07	444214	1.01348e+07	653642	9.95057e+06	510051	9.97955e+06	493309	9.2443e+06	671395	8.83515e+06	236400
Oxidized glutathione	HMDB0003337	65359	17858	C00127	6893	N[C@@H](CCC(=O)N[C@@H](CSSC[C@H](NC(=O)CC[C@H](N)C(O)=O)C(=O)NCC(O)=O)C(=O)NCC(O)=O)C(O)=O	2.35128e+06	112343	3.08677e+06	116711	3.68644e+06	158899	4.94e+06	114498	4.65456e+06	242912	2.73625e+06	123060	5.80265e+06	146449	2.34572e+06	111070	2.9552e+06	69128.1	2.92033e+06	95805.5	3.84121e+06	46883.5	3.91261e+06	71641	2.38679e+06	32804.9	5.52274e+06	294547

## Sheet: NADK KD pathway impact
	NADK KD pathway hit	Total	Expected	Hits	Raw p	-LOG(p)	Holm adjust	FDR	Impact
	Purine metabolism	66	1.3147	8	2.4126e-05	10.632	0.0020265	0.0020265	0.38857
	Glycerophospholipid metabolism	36	0.71713	4	0.0048418	5.3305	0.40187	0.1499	0.10258
	Amino sugar and nucleotide sugar metabolism	37	0.73705	4	0.0053537	5.23	0.43901	0.1499	0.15
	Starch and sucrose metabolism	15	0.2988	2	0.034301	3.3726	1	0.56317	0.33964
	Neomycin, kanamycin and gentamicin biosynthesis	2	0.039841	1	0.039457	3.2325	1	0.56317	0
	Pyrimidine metabolism	39	0.77689	3	0.040226	3.2132	1	0.56317	0.15641
	Fructose and mannose metabolism	18	0.35857	2	0.048172	3.033	1	0.57806	0.14079
	Galactose metabolism	27	0.53785	2	0.099019	2.3124	1	0.98327	0.03727
	Glutathione metabolism	28	0.55777	2	0.10535	2.2505	1	0.98327	0.03407
	Taurine and hypotaurine metabolism	8	0.15936	1	0.14901	1.9038	1	1	0.42857
	Ascorbate and aldarate metabolism	10	0.1992	1	0.18276	1.6996	1	1	0
	Nicotinate and nicotinamide metabolism	15	0.2988	1	0.26158	1.341	1	1	0.23465
	Pentose and glucuronate interconversions	18	0.35857	1	0.30529	1.1865	1	1	0.07812
	Ether lipid metabolism	20	0.39841	1	0.33303	1.0995	1	1	0
	Citrate cycle (TCA cycle)	20	0.39841	1	0.33303	1.0995	1	1	0.09038
	Pentose phosphate pathway	22	0.43825	1	0.3597	1.0225	1	1	0.04712
	Alanine, aspartate and glutamate metabolism	28	0.55777	1	0.43366	0.83549	1	1	0
	Phosphatidylinositol signaling system	28	0.55777	1	0.43366	0.83549	1	1	0.10588
	Inositol phosphate metabolism	30	0.59761	1	0.45643	0.78433	1	1	0.06057
	Glyoxylate and dicarboxylate metabolism	32	0.63745	1	0.47831	0.7375	1	1	0.03175
	Glycine, serine and threonine metabolism	34	0.67729	1	0.49933	0.69448	1	1	0
	N-Glycan biosynthesis	41	0.81673	1	0.56667	0.56798	1	1	0
	Primary bile acid biosynthesis	46	0.91633	1	0.60931	0.49543	1	1	0.02239

## Sheet: NADK2 KD OPLSDA list
							NC 60min		NC 30min		NC 20min		NC 12min		NC 6min		NC 2min		NC 0min		NADK2 KD 60min		NADK2 KD 30min		NADK2 KD 20min		NADK2 KD 12min		NADK2 KD 6min		NADK2 KD 2min		NADK2 KD 0min
NAME	HMDB	PubChem	ChEBI	KEGG	METLIN	SMILES	Mean	SD	Mean	SD	Mean	SD	Mean	SD	Mean	SD	Mean	SD	Mean	SD	Mean	SD	Mean	SD	Mean	SD	Mean	SD	Mean	SD	Mean	SD	Mean	SD
AICAR	HMDB0001517	65110	18406	C04677	6294	NC(=O)C1=C(N)N(C=N1)[C@@H]1O[C@H](COP(O)(O)=O)[C@@H](O)[C@H]1O	24.8963	31.9825	83.6479	74.9214	6798.2	866.524	11580.9	2402.1	11860	2192.65	5894.85	351.613	30.9917	53.6793	101.734	153.529	228.567	275.898	15663	2112.07	26798.6	5144.18	17513.1	916.241	2738.58	222.37	84.0199	143.63
Adenine	HMDB0000034	190	16708	C00147	85	NC1=C2NC=NC2=NC=N1	383166	26725.8	278887	68781	279696	26967.7	309752	16185.5	320340	32595.9	318253	42129	609003	24401.9	371331	33586.7	281227	19187.1	260494	16497.6	275856	28972.3	424793	201430	319377	17544.5	697233	49025.9
myo-Inositol 1,3,4,5,6-pentakisphosphate	HMDB0003529	NA	16322	C01284	NA	O[C@@H]1[C@H](OP(O)(O)=O)[C@@H](OP(O)(O)=O)[C@H](OP(O)(O)=O)[C@@H](OP(O)(O)=O)[C@@H]1OP(O)(O)=O	400685	86480.1	880543	112971	759822	133969	1.16401e+06	127112	497048	68169.9	266961	66944	276311	62248.3	471169	87128.8	663914	52779.1	492643	37991.2	556120	38234	506348	118620	248166	46509	176062	32213.7
Adenosine monophosphate	HMDB0000045	6083	16027	C00020	5111	NC1=C2N=CN([C@@H]3O[C@H](COP(O)(O)=O)[C@@H](O)[C@H]3O)C2=NC=N1	523695	19919.6	425391	86038.9	402165	32460	400803	27397.8	377827	40481.5	329706	39126.5	1.09492e+06	36557.2	463646	14248.8	388888	23708.4	381754	24932.2	352977	35065.2	393536	72046.9	306884	14244.8	1.05925e+06	48499.3
S-Nitrosoglutathione	HMDB0004645	104858	50091	NA	NA	N[C@@H](CCC(=O)N[C@@H](CSN=O)C(=O)NCC(O)=O)C(O)=O	33131.3	6414.77	49442.2	9105.01	40534.3	644.113	31944.8	10020	54276.8	4771.22	27061.8	3864.78	19672.9	4415.95	19276.1	594.182	41923.9	3476.32	44990.7	7909.74	50829.8	8593.64	35298.4	5003.7	26443.1	3152.65	12580.8	1494.97
Glycerophosphocholine	HMDB0000086	657272	16870	C00670	370	C[N+](C)(C)CCOP([O-])(=O)OC[C@H](O)CO	9.66534e+06	490013	7.8821e+06	1.37048e+06	7.8619e+06	277894	9.46794e+06	699749	1.05565e+07	563243	8.79173e+06	474211	7.36961e+06	361884	8.05131e+06	353501	6.61854e+06	80194.9	6.16263e+06	156370	7.08553e+06	652867	8.13552e+06	502749	7.72061e+06	504314	8.36952e+06	768364
Cytidine	HMDB0000089	6175	17562	C00475	3376	NC1=NC(=O)N(C=C1)[C@@H]1O[C@H](CO)[C@@H](O)[C@H]1O	5.30577e+06	240736	6.63504e+06	389964	6.54075e+06	313837	6.46743e+06	476403	6.43084e+06	436258	6.17319e+06	94884.1	5.51956e+06	627720	4.57642e+06	136843	5.84851e+06	474692	5.55064e+06	571775	5.35916e+06	429606	5.46881e+06	399988	5.21491e+06	147729	4.72056e+06	120098
Citric acid	HMDB0000094	311	30769	C00158	124	OC(=O)CC(O)(CC(O)=O)C(O)=O	1.17718e+06	38354.7	1.40766e+06	83253.4	1.53499e+06	55515.2	1.64239e+06	108865	1.43308e+06	83774.4	1.12071e+06	24667.9	305206	20196	1.23397e+06	23588.4	1.44667e+06	61042.9	1.51817e+06	42166.1	1.5736e+06	92489.2	1.34436e+06	53421.6	1.08171e+06	58653.9	304162	15488.4
Glycerylphosphorylethanolamine	HMDB0000114	123874	52330	C01233	5151	NCCOP(O)(=O)OCC(O)CO	1.35599e+06	68401.3	1.77175e+06	148667	1.71357e+06	96943.6	1.7042e+06	130445	1.68322e+06	109311	1.54494e+06	33942.8	1.43429e+06	128226	1.22686e+06	23406.9	1.65844e+06	110867	1.48546e+06	109060	1.52058e+06	94203.1	1.44726e+06	100160	1.28591e+06	16904.2	1.18961e+06	15013.1
Phosphoribosyl-AMP	HMDB0012276	11988267	18374	C02741	NA	O[C@@H]1[C@@H](COP(O)(O)=O)O[C@H]([C@@H]1O)N1C=NC2=C1N=CN([C@@H]1O[C@H](COP(O)(O)=O)[C@@H](O)[C@H]1O)C2=N	209146	10010	180917	12506.8	581932	53744.8	568419	51814.9	285399	34514.3	220005	26269.2	248968	27862.3	312515	37785	200672	15214.5	387077	46301.9	386047	51167.9	290916	33812.6	156929	24876.7	217570	33819
Glutathione	HMDB0000125	124886	16856	C00051	44	N[C@@H](CCC(=O)N[C@@H](CS)C(=O)NCC(O)=O)C(O)=O	7.21922e+06	159018	6.92349e+06	2.04078e+06	6.49238e+06	86320.2	7.5765e+06	175119	8.91775e+06	308201	8.34533e+06	1.03058e+06	5.46694e+06	139624	8.0117e+06	232471	8.06696e+06	242204	7.09753e+06	212426	6.06611e+06	213024	9.28848e+06	525976	9.42548e+06	345112	7.31454e+06	215768
Inosinic acid	HMDB0000175	8582	17202	C00130	5196	O[C@@H]1[C@@H](COP(O)(O)=O)O[C@H]([C@@H]1O)N1C=NC2=C1N=CNC2=O	68341.1	4749.61	98050.1	9448.27	123770	7417.18	57846.1	8488.72	142826	7113.69	295398	9902.19	629550	47825.4	73296.8	7913.76	106188	7321.03	116141	6904.94	66582.9	3785.54	172287	5284.99	334895	21769.8	662424	39774.8
Taurine	HMDB0000251	1123	15891	C00245	31	NCCS(O)(=O)=O	1.67071e+06	55112.9	2.25591e+06	170163	2.20793e+06	100233	1.88762e+06	116404	1.9923e+06	118452	1.76528e+06	34057.2	1.59943e+06	82347.1	1.4922e+06	39675.3	2.32624e+06	101310	1.94312e+06	60237.9	1.97186e+06	65137.4	1.80276e+06	69938.5	1.54505e+06	71700.2	1.37494e+06	19127.6
Pyroglutamic acid	HMDB0000267	7405	18183	C01879	3251	OC(=O)[C@@H]1CCC(=O)N1	358081	20028.9	384844	35499.9	483341	16840.9	790618	28074.5	726602	32119.5	339038	52010.4	578806	14899.1	269669	8379.25	294063	4184.86	398388	11442.8	843471	48264.1	552968	38238	279765	12782.2	796409	26932.9
Uridine triphosphate	HMDB0000285	6133	15713	C00075	5277	O[C@H]1[C@@H](O)[C@@H](O[C@@H]1COP(O)(=O)OP(O)(=O)OP(O)(O)=O)N1C=CC(=O)NC1=O	782170	10943.4	350081	18795.5	444806	8946.14	439555	38290.3	566794	15829.9	593050	42425.6	564845	39430.4	763867	16865	444030	16914.9	542795	21937.1	535907	31766.8	581197	15329.1	741365	68154.2	776506	47462.7
Uridine diphosphate glucose	HMDB0000286	8629	46229	C00029	5278	OC[C@H]1O[C@H](OP(O)(=O)OP(O)(=O)OC[C@H]2O[C@H]([C@H](O)[C@@H]2O)N2C=CC(=O)NC2=O)[C@H](O)[C@@H](O)[C@@H]1O	638234	10216.3	352941	13029.8	220645	8427.96	283209	9634.82	182149	11383	134106	9136.16	11666.6	1046.9	679094	27883.1	326452	8377.88	212106	3328.53	254500	11478.3	189779	7922.54	138250	5728.09	17202.8	4868.43
Uridine diphosphate-N-acetylglucosamine	HMDB0000290	445675	16264	C00043	5281	CC(=O)N[C@@H]1[C@@H](O)[C@H](O)[C@@H](CO)O[C@@H]1OP(O)(=O)OP(O)(=O)OC[C@H]1O[C@H]([C@H](O)[C@@H]1O)N1C=CC(=O)NC1=O	2.75175e+07	1.69044e+06	2.95642e+07	950501	2.74133e+07	696105	3.07558e+07	617629	3.20105e+07	1.77573e+06	3.04702e+07	843479	3.22504e+07	821368	2.81874e+07	1.66747e+06	2.64062e+07	1.56937e+06	2.52598e+07	1.02389e+06	2.79049e+07	2.40586e+06	3.05289e+07	1.50665e+06	2.99444e+07	2.051e+06	3.17931e+07	1.92742e+06
Uridine 5'-diphosphate	HMDB0000295	6031	17659	C00015	NA	O[C@H]1[C@@H](O)[C@@H](O[C@@H]1COP(O)(=O)OP(O)(O)=O)N1C=CC(=O)NC1=O	1.75108e+06	336532	2.90335e+06	670635	2.26028e+06	779232	2.0346e+06	504249	1.48566e+06	573326	2.38962e+06	799101	1.76436e+06	319493	1.98476e+06	476225	2.59895e+06	338604	2.70941e+06	418552	2.21069e+06	424356	1.88457e+06	411315	1.84048e+06	304882	1.57179e+06	300990
3-Furoic acid	HMDB0000444	10268	30846	NA	5433	OC(=O)C1=COC=C1	485104	20429.7	604001	32898.4	659452	30796.6	716340	42584.7	612259	33610	479597	12719.1	136349	7714.57	520148	9003.28	616911	29825.8	653225	25927.3	680029	40022.6	573697	26044.8	461909	26407.9	134594	6477.08
NAD	HMDB0000902	5892	44215	C00003	5858	NC(=O)C1=C[N+](=CC=C1)[C@@H]1O[C@H](COP([O-])(=O)OP(O)(=O)OC[C@H]2O[C@H]([C@H](O)[C@@H]2O)N2C=NC3=C2N=CN=C3N)[C@@H](O)[C@H]1O	3.51011e+06	129942	2.77312e+06	854212	2.50118e+06	57003.3	2.9338e+06	101180	3.38754e+06	103349	3.10835e+06	474764	3.02321e+06	143410	3.23693e+06	163215	2.77448e+06	74126.1	2.37445e+06	62609.8	2.67214e+06	73235.8	3.04843e+06	85043.7	2.95933e+06	348811	4.05552e+06	151380
Guanosine diphosphate mannose	HMDB0001163	18396	15820	C00096	6045	NC1=NC2=C(N=CN2[C@@H]2O[C@H](COP(O)(=O)OP(O)(=O)O[C@H]3O[C@H](CO)[C@@H](O)[C@H](O)[C@@H]3O)[C@@H](O)[C@H]2O)C(=O)N1	225290	8283.56	269383	10527	266707	19002.6	235420	18088.7	117518	8149.7	50324.2	3475.65	0	0	257925	15659.3	260398	8530.3	239524	12985.2	234975	22954	117294	9621.66	30700.3	290.691	0	0
ADP	HMDB0001341	6022	16761	C00008	6175	NC1=NC=NC2=C1N=CN2[C@@H]1O[C@H](COP(O)(=O)OP(O)(O)=O)[C@@H](O)[C@H]1O	4.85449e+06	252636	7.96782e+06	262723	7.18107e+06	416097	6.54769e+06	477893	4.11629e+06	473770	4.217e+06	404094	8.06716e+06	398080	6.16084e+06	404652	9.25321e+06	376730	8.94142e+06	684137	7.35365e+06	638176	7.77976e+06	995971	4.28549e+06	356649	5.9531e+06	529831
Guanosine monophosphate	HMDB0001397	6804	17345	C00144	6216	NC1=NC2=C(N=CN2[C@@H]2O[C@H](COP(O)(O)=O)[C@@H](O)[C@H]2O)C(=O)N1	73227.2	3719.85	59198.1	4038.99	63069.6	2419.37	32677.2	3187.94	35174.3	1415.83	71130.2	2998.93	206808	24218.8	82055.1	2255.81	63707	5522.13	62524.6	10761.3	35419.1	1452.19	45172.6	1046.67	84150.6	5604.52	230556	19603.4
Phosphorylcholine	HMDB0001565	1014	18132	C00588	6326	C[N+](C)(C)CCOP(O)(O)=O	1.11895e+07	357321	1.27006e+07	464008	1.1697e+07	417874	1.23142e+07	253943	1.34011e+07	1.20583e+06	1.2122e+07	253048	9.9068e+06	470610	1.01226e+07	392458	1.16958e+07	1.04791e+06	1.01792e+07	15589.2	1.16616e+07	506062	1.11852e+07	715389	1.02697e+07	479418	1.22704e+07	478480
Cystathionine sulfoxide	HMDB0002399	171386	174226	NA	6666	N[C@@H](CCS(=O)C[C@H](N)C(O)=O)C(O)=O	236279	11137.8	517656	84834.7	530799	88198	212974	48877.7	241436	30805.8	242748	22020.7	204724	40546.1	167496	4535.72	618718	74716.2	385666	47223	203376	25755.4	181652	16660.9	161450	21834.6	132207	2736.88
Oxidized glutathione	HMDB0003337	65359	17858	C00127	6893	N[C@@H](CCC(=O)N[C@@H](CSSC[C@H](NC(=O)CC[C@H](N)C(O)=O)C(=O)NCC(O)=O)C(=O)NCC(O)=O)C(O)=O	2.35128e+06	112343	3.08677e+06	116711	3.68644e+06	158899	4.94e+06	114498	4.65456e+06	242912	2.73625e+06	123060	5.80265e+06	146449	1.82018e+06	93047.4	2.59993e+06	77136.5	3.15888e+06	85776.1	6.2639e+06	84446	4.17861e+06	205194	2.07433e+06	116351	5.83456e+06	178969
Phosphonoacetate	HMDB0004110	546	15732	C05682	7018	OC(=O)CP(O)(O)=O	267139	47260	491521	62330.9	454934	76050.6	750105	81070.7	360759	48359	207841	45846.3	175309	34680.6	296984	51507.5	350058	22153.2	251507	17437.4	301451	22004.2	357836	79317.8	243520	44601.9	151203	22011.3

## Sheet: NADK2 KD pathway impact
	NADK2 KD pathway hit	Total	Expected	Hits	Raw p	-LOG(p)	Holm adjust	FDR	Impact
	Purine metabolism	66	1.0518	6	0.00040724	7.8061	0.034208	0.034208	0.34038
	Amino sugar and nucleotide sugar metabolism	37	0.58964	4	0.0023076	6.0716	0.19153	0.096917	0.15
	Glycerophospholipid metabolism	36	0.57371	3	0.017988	4.0181	1	0.50366	0.1004
	Fructose and mannose metabolism	18	0.28685	2	0.031883	3.4457	1	0.65243	0.14079
	Ether lipid metabolism	20	0.31873	2	0.038835	3.2484	1	0.65243	0
	Glutathione metabolism	28	0.44622	2	0.07153	2.6376	1	1	0.03407
	Taurine and hypotaurine metabolism	8	0.12749	1	0.12087	2.1131	1	1	0.42857
	Pyrimidine metabolism	39	0.62151	2	0.12623	2.0696	1	1	0.06718
	Ascorbate and aldarate metabolism	10	0.15936	1	0.14882	1.905	1	1	0
	Starch and sucrose metabolism	15	0.23904	1	0.21503	1.537	1	1	0.01441
	Nicotinate and nicotinamide metabolism	15	0.23904	1	0.21503	1.537	1	1	0.23465
	Pentose and glucuronate interconversions	18	0.28685	1	0.25235	1.3769	1	1	0.07812
	Citrate cycle (TCA cycle)	20	0.31873	1	0.27628	1.2863	1	1	0.09038
	Galactose metabolism	27	0.43028	1	0.35439	1.0373	1	1	0.00228
	Alanine, aspartate and glutamate metabolism	28	0.44622	1	0.36487	1.0082	1	1	0
	Phosphatidylinositol signaling system	28	0.44622	1	0.36487	1.0082	1	1	0.10588
	Inositol phosphate metabolism	30	0.47809	1	0.38534	0.95364	1	1	0.06057
	Glyoxylate and dicarboxylate metabolism	32	0.50996	1	0.40517	0.90345	1	1	0.03175
	N-Glycan biosynthesis	41	0.65339	1	0.48708	0.71933	1	1	0
	Primary bile acid biosynthesis	46	0.73307	1	0.52779	0.63906	1	1	0.02239
